# Supplementary material for: METTL5 deficiency impairs osteogenesis through OSER1-dependent antioxidant regulation
Source: JCI Insight. 2026 May 8;11(9):e194068. doi: 10.1172/jci.insight.194068 (PMC13232014; doi:10.1172/jci.insight.194068)
Supplement: Supporting data values [file jciinsight-11-194068-s051.xlsx]

## Sheet: Figure 1B
Femur length			Mineralized area%
WT	Mettl5 KO		WT	Mettl5 KO
4.037	3.462		6.6	4.1
3.925	3.316		7.4	4.4
3.952	3.271		5.9	4.9
4.214	3.42		7.5	4.7
4.338	3.215		7	3.9

## Sheet: Figure 1D
Relative SP7+ cells
WT	Mettl5 KO
0.985	0.662
1.049	0.72
0.966	0.655

## Sheet: Figure 1E
BV/TV		BMD		Tb.N		Tb.Th		Tb.Sp		Ct.Th
WT	Mettl5 KO	WT	Mettl5 KO	WT	Mettl5 KO	WT	Mettl5 KO	WT	Mettl5 KO	WT	Mettl5 KO
19.84	11.44	420.614	340.69	4.5813	3.9238	0.043	0.0388	0.1753	0.2161	0.137	0.144
22.29	13.84	462.384	339.241	4.683	3.0244	0.0474	0.037	0.1661	0.2936	0.143	0.123
19.8	10.05	390.627	390.691	4.7543	3.4234	0.0413	0.0396	0.169	0.2525	0.143	0.149
20.97	13.33	407.249	400.592	4.8518	2.8268	0.043	0.0346	0.1631	0.3192	0.136	0.126
21	10.44	395.625	360.693	4.7109	3.3984	0.0445	0.0385	0.1678	0.2558	0.149	0.135
19.76	15.45	438.303	390.683	4.6141	2.8307	0.0424	0.0362	0.1743	0.3171	0.144	0.13
20.21	15.57	419.592	385.783	4.31	3.42	0.0458	0.0321	0.2081	0.3726	0.134	0.14
19.47	14.35	380.219	350.593	4.46	3.25	0.0439	0.0325	0.1845	0.2252	0.131	0.138

## Sheet: Figure 1G
MAR
WT	Mettl5 KO
5.545	2.8575
5.285	4.24
6.245	3.81
4.2075	3.4075
5.0725	3.245
5.0238	4.1832

## Sheet: Figure 1H
N.Oc/B.Pm
WT	Mettl5 KO
9.0893	8.1002
9.3324	8.4703
9.1407	9.2403
9.1628	7.9678
9.3127	8.1526
6.4124	7.3506

## Sheet: Figure 1J
ALP activity
WT	Mettl5 KO
6.94645	1.83411
7.41228	2.30925
6.39517	1.93009

## Sheet: Figure 1K
ARS OD value
WT	Mettl5 KO
1.83	0.623
1.39	0.926
0.765	0.543
1.14	0.728
1.32	0.569

## Sheet: Figure 1L
Sp7		Runx2
WT	Mettl5 KO	WT	Mettl5 KO
0.887515	0.665229	1.02555	0.771515
0.972127	0.73444	1.01824	1.10792
1.16739	0.63613	0.947492	1.22785

## Sheet: Figure 1M
Alpl		Bglap		Sp7		Runx2
WT	Mettl5 KO	WT	Mettl5 KO	WT	Mettl5 KO	WT	Mettl5 KO
0.920188	0.581023	0.913831	0.27	0.909618	0.532185	1.15936	0.961483
0.880666	0.579682	1.34	0.33371	1.10191	0.595979	1.04972	1.07674
1.21982	0.438303	0.814131	0.12	1.00696	0.406126	0.816014	0.972655

## Sheet: Figure 1N
ALP		SP7		OPN
WT	Mettl5 KO	WT	Mettl5 KO	WT	Mettl5 KO
1.026	0.725017	0.956148	0.457367	0.965404	0.677334
0.896651	0.80267	0.905214	0.440261	1.0317	0.704139
1.07735	0.675507	1.13864	0.527522	1.0029	0.733837

[truncated: 54 more sheets: Supplemental Figure 1B, Figure 2A, Figure 2C, Figure 2D, Figure 2F, Figure 2G, Figure 2I, Figure 2J, Figure 2K, Figure 2M, Figure 2N, Supplemental Figure 2B, Supplemental Figure 2C, Supplemental Figure 3A, Supplemental Figure 3C, Figure 3A, Figure 3B, Figure 3D, Figure 3E, Figure 3F …]
